# Supplementary material for: Insulin-Like Growth Factor 1 Attenuates the Pro-Inflammatory Phenotype of Neutrophils in Myocardial Infarction
Source: Front Immunol. 2022 Jul 15;13:908023. doi: 10.3389/fimmu.2022.908023 (PMC9334797; doi:10.3389/fimmu.2022.908023)
Supplement: Supplementary file 6 [file Table_1.xlsx]

## Sheet: Sheet1
Table S1. Full list of DEGs comparing control and IGF1 neutrophils
	p_val	avg_log2FC	pct.1 Control	pct.2 IGF1	p_val_adj	Cluster
Nfkbia	1.6735e-97	0.390396	0.94	0.825	1.77023e-93	all combined
Tnf	5.09741e-95	0.539938	0.647	0.42	5.39204e-91	all combined
Ifitm1	1.31147e-64	-0.523339	0.66	0.776	1.38728e-60	all combined
Chil3	2.37093e-64	0.413052	0.534	0.344	2.50797e-60	all combined
Icam1	6.01826e-62	0.339533	0.442	0.253	6.36612e-58	all combined
Actg1	8.52118e-60	-0.319139	0.978	0.982	9.0137e-56	all combined
S100a11	6.87029e-59	-0.304669	0.949	0.968	7.2674e-55	all combined
Wfdc17	2.15932e-58	-0.510283	0.633	0.753	2.28413e-54	all combined
Pgam1	1.14478e-50	-0.257561	0.51	0.657	1.21095e-46	all combined
Bcl2a1b	4.39278e-50	0.284623	0.75	0.616	4.64668e-46	all combined
Retnlg	1.30658e-47	-0.741479	0.259	0.417	1.3821e-43	all combined
Il23a	7.36659e-45	0.398051	0.269	0.133	7.79238e-41	all combined
Ifitm2	8.57691e-43	-0.296353	0.919	0.939	9.07265e-39	all combined
Dusp2	2.56584e-41	0.338915	0.41	0.258	2.71415e-37	all combined
Cxcl2	6.99558e-41	0.266314	0.969	0.958	7.39993e-37	all combined
Ppp1r15a	1.02127e-39	0.255119	0.75	0.634	1.0803e-35	all combined
S100a6	1.33349e-38	-0.319081	0.88	0.918	1.41056e-34	all combined
Klf2	2.58199e-34	0.274236	0.824	0.751	2.73123e-30	all combined
Socs3	3.74998e-31	0.250252	0.598	0.484	3.96673e-27	all combined
Jun	7.98027e-25	0.257932	0.511	0.407	8.44153e-21	all combined
Slpi	2.57239e-24	-0.402484	0.69	0.746	2.72107e-20	all combined
Stfa2l1	7.71717e-20	-0.414116	0.414	0.498	8.16322e-16	all combined
G0s2	3.48542e-19	-0.333382	0.581	0.665	3.68688e-15	all combined
Lrg1	9.52977e-19	-0.291313	0.5	0.573	1.00806e-14	all combined
Gm5483	3.91305e-09	-0.365321	0.38	0.433	4.13922e-05	all combined
Gm12840	2.36977e-08	0.273446	0.33	0.275	0.000250674	all combined
	p_val	avg_log2FC	pct.1	pct.2	p_val_adj	Cluster
Nfkbia	3.71447e-51	0.682102	0.961	0.85	6.73173e-47	1
Tnf	2.67807e-42	1.09661	0.636	0.408	4.85347e-38	1
Zfp36	2.16657e-36	0.47715	0.972	0.938	3.92647e-32	1
Chil3	2.29019e-35	1.06957	0.593	0.38	4.15051e-31	1
Bcl2a1b	6.80638e-29	0.594187	0.788	0.655	1.23352e-24	1
Tmsb4x	8.66877e-29	-0.286524	0.999	0.996	1.57104e-24	1
Klf2	1.48568e-26	0.6434	0.851	0.759	2.6925e-22	1
Icam1	2.5285e-26	0.802949	0.439	0.25	4.58241e-22	1
Il23a	3.74527e-26	1.29865	0.312	0.148	6.78755e-22	1
Wfdc17	4.0546e-26	-0.949859	0.634	0.752	7.34815e-22	1
Ifitm1	8.53074e-26	-0.810003	0.7	0.807	1.54603e-21	1
Cxcl2	3.94035e-25	0.511232	0.967	0.949	7.14109e-21	1
Nfkbiz	3.71584e-23	0.4599	0.76	0.589	6.73422e-19	1
Retnlg	7.94279e-23	-1.27123	0.221	0.38	1.43947e-18	1
Dusp2	2.99822e-21	0.887639	0.398	0.237	5.43367e-17	1
Jund	4.92447e-21	0.516655	0.916	0.878	8.92461e-17	1
Ppp1r15a	2.15243e-20	0.591259	0.773	0.656	3.90085e-16	1
Dusp1	2.91369e-20	0.330547	0.981	0.961	5.28048e-16	1
Tnfaip3	3.5533e-20	0.576475	0.571	0.411	6.43965e-16	1
Actg1	8.59249e-20	-0.349067	0.972	0.984	1.55722e-15	1
Junb	2.295e-19	0.305644	0.991	0.978	4.15923e-15	1
S100a11	1.17098e-18	-0.379222	0.95	0.962	2.12217e-14	1
Ccrl2	1.59764e-18	0.385871	0.804	0.69	2.8954e-14	1
Pgam1	1.94083e-18	-0.52346	0.517	0.659	3.51736e-14	1
Ier2	3.84722e-18	0.509255	0.867	0.823	6.97231e-14	1
Socs3	5.92238e-17	0.647955	0.63	0.514	1.07331e-12	1
Bcl2a1a	7.24545e-16	0.518163	0.575	0.432	1.31309e-11	1
Gsn	3.08654e-15	-0.374884	0.749	0.82	5.59373e-11	1
S100a6	7.26037e-15	-0.430154	0.905	0.923	1.3158e-10	1
Prr13	1.17367e-14	-0.407667	0.404	0.544	2.12704e-10	1
Jun	1.20826e-14	0.660679	0.527	0.406	2.18972e-10	1
Gadd45b	1.6045e-14	0.319187	0.802	0.7	2.90784e-10	1
Slc7a11	2.06671e-13	0.526534	0.685	0.573	3.7455e-09	1
Coro1a	6.97219e-13	-0.255147	0.899	0.934	1.26357e-08	1
Arg2	1.18876e-12	-0.484559	0.327	0.441	2.15439e-08	1
Ifitm2	1.20164e-12	-0.41058	0.923	0.935	2.17773e-08	1
Cd300ld	1.771e-12	-0.363972	0.495	0.616	3.20958e-08	1
Mrpl33	2.35975e-12	-0.39138	0.513	0.623	4.27658e-08	1
Grina	3.28454e-12	-0.371745	0.678	0.761	5.95257e-08	1
Phlda1	4.64908e-12	0.52879	0.411	0.299	8.42553e-08	1
Gm5150	8.0054e-12	-0.372194	0.442	0.554	1.45082e-07	1
Gapdh	1.40168e-11	-0.328354	0.888	0.915	2.54026e-07	1
Fth1	6.26636e-11	0.258804	0.999	0.999	1.13565e-06	1
Mmp9	1.2384e-10	-0.292283	0.891	0.943	2.24435e-06	1
Clec4n	2.1209e-10	0.400706	0.707	0.629	3.8437e-06	1
Nlrp3	4.98773e-10	0.335031	0.637	0.536	9.03927e-06	1
Egr1	5.19401e-10	0.325963	0.804	0.735	9.41311e-06	1
Rps9	9.93982e-10	-0.265	0.886	0.915	1.80139e-05	1
Cd14	1.16407e-09	0.335858	0.872	0.855	2.10964e-05	1
Prdx5	2.53285e-09	-0.261893	0.869	0.906	4.59029e-05	1
Irf1	3.8284e-09	0.557001	0.304	0.211	6.93822e-05	1
Pglyrp1	4.03698e-09	-0.320794	0.757	0.805	7.31622e-05	1
Ndel1	4.62066e-09	-0.387564	0.388	0.5	8.37403e-05	1
Ncf2	9.04968e-09	-0.34203	0.425	0.52	0.000164007	1
Pkm	9.53618e-09	-0.280973	0.842	0.878	0.000172824	1
Ier3	4.51215e-08	0.360176	0.88	0.833	0.000817737	1
Mdh2	4.57359e-08	-0.362834	0.55	0.644	0.000828872	1
Slc16a3	4.7866e-08	-0.319172	0.483	0.572	0.000867475	1
G0s2	6.9375e-08	-0.477636	0.598	0.684	0.00125728	1
Zyx	7.93038e-08	-0.291311	0.498	0.585	0.00143722	1
Asprv1	8.46364e-08	-0.367477	0.237	0.335	0.00153387	1
Phyh	1.06868e-07	-0.292385	0.189	0.276	0.00193677	1
Emb	1.79189e-07	-0.25697	0.515	0.612	0.00324745	1
Gm19951	1.85314e-07	0.5203	0.284	0.204	0.00335845	1
Lnpep	2.54615e-07	-0.269688	0.263	0.354	0.00461439	1
Mir142hg	4.34947e-07	-0.332273	0.228	0.306	0.00788254	1
Marcksl1	4.63641e-07	0.294039	0.84	0.791	0.00840256	1
Slpi	5.00264e-07	-0.483636	0.731	0.779	0.00906628	1
Pgk1	6.4017e-07	-0.361389	0.266	0.345	0.0116018	1
Tspo	7.39338e-07	-0.262056	0.628	0.708	0.013399	1
Sema4a	7.99969e-07	-0.259111	0.318	0.404	0.0144978	1
Gm2a	1.10384e-06	-0.273977	0.464	0.556	0.0200048	1
Lrg1	1.21359e-06	-0.447829	0.581	0.634	0.0219938	1
Rgs2	1.4682e-06	-0.278791	0.338	0.424	0.0266081	1
Cited2	1.78397e-06	0.398844	0.4	0.323	0.0323309	1
Fyb	1.93829e-06	-0.266547	0.355	0.439	0.0351277	1
1600010M07Rik	2.40576e-06	-0.29629	0.304	0.385	0.0435995	1
Sri	3.84176e-06	-0.277196	0.28	0.362	0.0696242	1
Stfa2l1	4.48587e-06	-0.523151	0.433	0.504	0.0812973	1
Hcst	8.34903e-06	-0.26495	0.395	0.468	0.151309	1
N4bp1	1.11766e-05	0.272524	0.368	0.296	0.202554	1
Ifitm3	1.56325e-05	-0.256968	0.724	0.757	0.283307	1
Tiparp	1.59714e-05	-0.358321	0.22	0.29	0.28945	1
Dusp5	1.87567e-05	-0.368415	0.264	0.333	0.339928	1
Clec5a	1.87612e-05	0.262186	0.53	0.466	0.34001	1
Cnn2	2.19975e-05	-0.265638	0.366	0.444	0.398661	1
Hint1	2.22805e-05	0.26533	0.43	0.362	0.40379	1
Isg15	2.2843e-05	-0.442868	0.28	0.348	0.413983	1
Litaf	2.35151e-05	-0.260578	0.634	0.682	0.426164	1
Sub1	3.78918e-05	-0.25087	0.601	0.668	0.686713	1
Fosl2	4.08016e-05	-0.255125	0.387	0.473	0.739447	1
Traf1	5.71126e-05	0.445246	0.267	0.209	1	1
Thbs1	6.76163e-05	-0.432789	0.221	0.284	1	1
Trmt112	7.25975e-05	0.257646	0.315	0.253	1	1
Slfn4	8.84471e-05	-0.28731	0.235	0.301	1	1
Vim	9.0307e-05	0.273331	0.651	0.597	1	1
Sod2	9.62695e-05	0.429866	0.362	0.309	1	1
Emd	0.000112317	-0.270973	0.274	0.346	1	1
Entpd1	0.000123108	-0.253794	0.23	0.293	1	1
Set	0.000166383	0.263579	0.286	0.227	1	1
Rpl36al	0.000190224	0.25389	0.339	0.281	1	1
Mif	0.000212704	-0.284972	0.395	0.459	1	1
Adrb2	0.000336246	0.299982	0.317	0.263	1	1
Gm12840	0.000391601	0.434199	0.272	0.217	1	1
Hexb	0.000819717	0.265911	0.333	0.281	1	1
Tgm2	0.00102079	-0.304645	0.316	0.371	1	1
Klf13	0.00157848	0.264853	0.313	0.268	1	1
Gm5483	0.00815202	-0.438904	0.413	0.448	1	1
F630028O10Rik	0.0124266	0.270145	0.504	0.481	1	1
	p_val	avg_log2FC	pct.1	pct.2	p_val_adj	Cluster
Pgam1	1.97e-10	-0.320207	0.573	0.721	2.08e-06	2
Gadd45b	1.31e-09	0.3583	0.602	0.426	1.38e-05	2
Zfp36	2.49e-09	0.305492	0.891	0.836	2.63e-05	2
Nfkbia	4.27e-09	0.347405	0.807	0.684	4.52e-05	2
Ccrl2	4.35e-09	0.408411	0.57	0.404	4.6e-05	2
Retnlg	2.42e-08	-0.449532	0.891	0.941	0.000255646	2
Slpi	1.4e-07	-0.301881	0.982	0.982	0.00148359	2
Tnf	5.75e-07	0.370887	0.341	0.207	0.00608226	2
Ifitm1	3.7e-06	-0.276699	0.901	0.926	0.0391519	2
Chil3	9.94e-06	0.491983	0.292	0.186	0.105147	2
Bcl2a1b	5.17e-05	0.292473	0.445	0.35	0.547053	2
Cxcl2	0.000135897	0.286035	0.956	0.959	1	2
Stfa2l1	0.0123531	-0.253616	0.805	0.803	1	2
	p_val	avg_log2FC	pct.1	pct.2	p_val_adj	Cluster
Nfkbia	5.13e-19	0.507514	0.965	0.836	5.43e-15	3
Tnf	3.14e-17	0.654511	0.659	0.386	3.32e-13	3
Bcl2a1b	3.33e-13	0.438517	0.759	0.578	3.52e-09	3
Wfdc17	6.31e-13	-0.504537	0.633	0.825	6.67e-09	3
Nfkbiz	1.46e-12	0.331678	0.74	0.501	1.54e-08	3
Ifitm1	5.23e-12	-0.427426	0.749	0.871	5.54e-08	3
Icam1	6.87e-12	0.39233	0.436	0.219	7.27e-08	3
S100a11	2.55e-10	-0.263343	0.968	0.989	2.7e-06	3
Dusp2	2.87e-10	0.480747	0.376	0.181	3.03e-06	3
Cxcl2	9.58e-10	0.387283	0.942	0.929	1.01e-05	3
Ppp1r15a	1.28e-09	0.346383	0.745	0.611	1.36e-05	3
Il23a	6.86e-09	0.514278	0.255	0.101	7.26e-05	3
Retnlg	2.04e-08	-0.817885	0.227	0.408	0.000215616	3
Grina	3.3e-08	-0.259335	0.742	0.819	0.000349386	3
Chil3	5.51e-08	0.429588	0.541	0.367	0.000582408	3
Prdx5	7.17e-08	-0.25806	0.944	0.953	0.000758409	3
Tnfaip3	8.43e-08	0.261655	0.531	0.356	0.00089148	3
Gm20186	8.95e-08	0.259085	0.258	0.11	0.00094685	3
Socs3	1e-07	0.300065	0.622	0.46	0.00106279	3
Actg1	1.28e-07	-0.322289	0.979	0.975	0.00135658	3
Prr13	1.51e-07	-0.253603	0.378	0.532	0.00159943	3
Gadd45b	3.26e-07	0.266102	0.814	0.701	0.00344417	3
Slc16a3	3.27e-07	-0.280072	0.369	0.529	0.00346003	3
Il1a	5.92e-07	0.286809	0.26	0.118	0.00625987	3
Jun	1.19e-06	0.29982	0.555	0.416	0.0125752	3
Jund	1.09e-05	0.260761	0.898	0.868	0.114887	3
Klf2	2.15e-05	0.307188	0.824	0.764	0.227758	3
Ccl6	4.54e-05	-0.27556	0.571	0.685	0.480104	3
G0s2	0.000143044	-0.445891	0.499	0.603	1	3
Ier3	0.000495115	0.266623	0.879	0.811	1	3
Isg15	0.000508844	-0.293993	0.94	0.948	1	3
Slpi	0.00106351	-0.365183	0.717	0.773	1	3
Stfa2l1	0.00142635	-0.40002	0.413	0.496	1	3
Ifi27l2a	0.00392743	-0.278731	0.582	0.666	1	3
Lrg1	0.0166854	-0.250252	0.524	0.589	1	3
	p_val	avg_log2FC	pct.1	pct.2	p_val_adj	Cluster
Tnf	1.16e-09	0.476378	0.808	0.634	1.23e-05	4
Socs3	1.48e-07	0.285984	0.796	0.593	0.00156737	4
Icam1	1.73e-07	0.332942	0.689	0.492	0.00183042	4
Chil3	1.48e-06	0.336211	0.556	0.386	0.0157024	4
Ifitm1	9.3e-05	-0.557459	0.497	0.593	0.983542	4
Slc7a11	0.00134125	0.285784	0.488	0.38	1	4
G0s2	0.00191532	-0.533295	0.491	0.569	1	4
Ifitm3	0.00372656	-0.254091	0.654	0.708	1	4
Gm5483	0.00488274	-0.339299	0.169	0.251	1	4
Slpi	0.00501708	-0.253571	0.352	0.461	1	4
Stfa2l1	0.0186881	-0.259361	0.204	0.278	1	4
Wfdc17	0.0324969	-0.28893	0.456	0.498	1	4
	p_val	avg_log2FC	pct.1	pct.2	p_val_adj	Cluster
Ier2	0.000186942	0.289799	0.57	0.434	1	5
Icam1	0.000261599	0.305659	0.424	0.285	1	5
Nfkbia	0.000299383	0.337948	0.871	0.765	1	5
Tnf	0.000442612	0.397977	0.666	0.561	1	5
Ifitm3	0.00343114	-0.321314	0.51	0.629	1	5
Ifitm1	0.0260541	-0.295532	0.394	0.462	1	5
Slc7a11	0.0292342	0.258893	0.868	0.864	1	5
	p_val	avg_log2FC	pct.1	pct.2	p_val_adj	Cluster
Tnf	5.39e-14	0.70153	0.741	0.409	5.71e-10	6
Nfkbia	1.09e-13	0.486079	0.979	0.861	1.16e-09	6
Actg1	3.28e-10	-0.440896	0.976	0.99	3.47e-06	6
Nfkbiz	1.31e-08	0.323427	0.748	0.5	0.000138349	6
Icam1	6.24e-08	0.480627	0.566	0.332	0.000659979	6
Tmsb4x	7.58e-08	-0.276157	1	1	0.000802316	6
Gm2a	3.83e-07	-0.271599	0.424	0.644	0.00404864	6
Gm12840	6.85e-07	0.312813	0.914	0.913	0.00724966	6
S100a11	2.63e-06	-0.266481	0.934	0.971	0.027779	6
Ifitm1	7.48e-06	-0.493541	0.566	0.707	0.0790824	6
Ier2	1.04e-05	0.25736	0.903	0.793	0.109847	6
Ndel1	1.41e-05	-0.288578	0.266	0.433	0.149279	6
Il23a	2.21e-05	0.413295	0.334	0.173	0.233357	6
Ly6e	2.7e-05	-0.267102	0.617	0.74	0.285859	6
S100a6	2.79e-05	-0.392609	0.828	0.923	0.295062	6
Socs3	4.36e-05	0.336759	0.659	0.567	0.461309	6
Chil3	4.48e-05	0.435271	0.583	0.423	0.473878	6
Dusp2	6.08e-05	0.346844	0.534	0.346	0.643258	6
Ppp1r15a	6.75e-05	0.283573	0.81	0.668	0.714526	6
Cxcl2	6.9e-05	0.264569	0.983	0.976	0.730135	6
Gm20186	9.36e-05	0.346311	0.324	0.173	0.989609	6
Wfdc17	0.000109457	-0.488173	0.51	0.625	1	6
Btg2	0.000133218	-0.25194	0.931	0.947	1	6
S100a8	0.000182131	-0.352481	0.962	0.952	1	6
Ifitm2	0.000193101	-0.288227	0.928	0.962	1	6
Klf2	0.000692474	0.251388	0.838	0.769	1	6
Igfbp6	0.00083713	-0.266385	0.593	0.688	1	6
Ier3	0.000884918	0.279835	0.897	0.812	1	6
Ifitm3	0.000909781	-0.294774	0.631	0.721	1	6
Slc7a11	0.00254432	0.383473	0.6	0.514	1	6
G0s2	0.00520542	-0.432919	0.531	0.601	1	6
S100a9	0.00963214	-0.284635	0.966	0.952	1	6
	p_val	avg_log2FC	pct.1	pct.2	p_val_adj	Cluster
Tmsb4x	5.97e-10	-0.349682	1	1	6.31e-06	7
Tnf	1.12e-07	0.524363	0.797	0.62	0.00118746	7
Chil3	7.38e-07	0.452474	0.547	0.305	0.00780175	7
Icam1	2.82e-06	0.443667	0.571	0.337	0.0298667	7
Actg1	3.6e-06	-0.421428	0.976	0.979	0.0380519	7
Nfkbia	4.51e-06	0.356034	0.958	0.877	0.0476812	7
Ppp1r15a	4.55e-06	0.333577	0.858	0.652	0.048084	7
Ier2	2.15e-05	0.321467	0.858	0.791	0.227668	7
Ifitm1	3.3e-05	-0.554092	0.566	0.711	0.348921	7
Selplg	4.2e-05	-0.274161	0.439	0.636	0.444221	7
Bcl2a1a	7.78e-05	0.292067	0.642	0.471	0.822539	7
Socs3	9.01e-05	0.297716	0.646	0.46	0.952622	7
Dusp2	9.05e-05	0.409503	0.58	0.396	0.956825	7
Msrb1	0.00014269	-0.271171	0.844	0.92	1	7
Il23a	0.000233369	0.491068	0.311	0.16	1	7
S100a11	0.000248386	-0.299316	0.929	0.93	1	7
Klf2	0.000440266	0.282914	0.84	0.775	1	7
Wfdc17	0.000476911	-0.29832	0.566	0.658	1	7
Ier3	0.000572826	0.292322	0.92	0.85	1	7
Nr4a1	0.000717927	-0.324572	0.443	0.583	1	7
Jun	0.00127543	0.38134	0.599	0.449	1	7
Slc7a11	0.00145445	0.376215	0.698	0.578	1	7
Dusp5	0.00158127	-0.284037	0.236	0.369	1	7
Isg15	0.00177352	-0.384083	0.231	0.374	1	7
Mmp9	0.0028874	-0.288188	0.896	0.904	1	7
Cd69	0.00378867	0.339724	0.283	0.166	1	7
Plaur	0.0039976	0.269625	0.41	0.289	1	7
mt-Co2	0.00424175	-0.256608	0.849	0.877	1	7
Ifitm3	0.00472406	-0.279628	0.651	0.759	1	7
Grina	0.00776328	-0.268421	0.519	0.61	1	7
Ccl6	0.00884743	-0.359933	0.561	0.636	1	7
Slpi	0.012582	-0.393817	0.571	0.626	1	7
Clec4n	0.0188405	0.279987	0.759	0.695	1	7
Stfa2l1	0.0223528	-0.39017	0.297	0.39	1	7
Cxcl3	0.0234919	0.440977	0.335	0.246	1	7
Lrg1	0.0286309	-0.398424	0.311	0.39	1	7
Ifi27l2a	0.0326568	-0.353461	0.278	0.358	1	7
Phlda1	0.0392158	0.263009	0.41	0.326	1	7
	p_val	avg_log2FC	pct.1	pct.2	p_val_adj	Cluster
Tmsb4x	2.14e-05	-0.445506	1	1	0.226237	8
Ube2e3	4.4e-05	-0.260094	0.102	0.381	0.465224	8
Mmp9	8.32e-05	-0.422958	0.795	0.921	0.879667	8
Gpx4	0.000154347	-0.379459	0.693	0.873	1	8
Gabarap	0.000163985	-0.286574	0.966	1	1	8
Pgam1	0.000172382	-0.320779	0.443	0.746	1	8
S100a11	0.000832713	-0.353331	0.909	0.937	1	8
Ppp1ca	0.000961075	-0.264243	0.466	0.762	1	8
Hmgn2	0.000970825	-0.288945	0.227	0.476	1	8
Ldha	0.00103283	-0.285708	0.5	0.762	1	8
Tmem14c	0.00116393	-0.320216	0.466	0.683	1	8
Rpl26	0.00124534	-0.348254	0.716	0.857	1	8
Tyrobp	0.00132269	-0.265264	1	0.984	1	8
Map1lc3b	0.00141027	-0.308361	0.75	0.794	1	8
Rpl37a	0.00175464	-0.265707	0.727	0.905	1	8
Cox6b1	0.00329063	-0.287501	0.875	0.921	1	8
Rbx1	0.00401526	-0.253077	0.477	0.683	1	8
Wfdc17	0.00405195	-0.543294	0.511	0.73	1	8
Atp5e	0.00424928	-0.320815	0.932	0.952	1	8
Ier3	0.00445835	0.427319	0.898	0.841	1	8
Emb	0.0045046	-0.286574	0.352	0.571	1	8
H2afz	0.00451648	-0.317942	0.648	0.794	1	8
Btg2	0.00549379	-0.275884	0.852	0.921	1	8
Ypel3	0.00567581	-0.252652	0.511	0.746	1	8
Msrb1	0.00685961	-0.255612	0.875	0.921	1	8
Rps2	0.00702452	-0.293261	0.875	0.937	1	8
Ccl3	0.00747487	0.527459	0.591	0.381	1	8
Cks2	0.00786175	-0.27196	0.239	0.429	1	8
Gsr	0.00860691	-0.264093	0.636	0.794	1	8
Gsn	0.00974905	-0.313999	0.636	0.73	1	8
Cxcl2	0.0116956	0.29949	0.943	0.968	1	8
Acod1	0.0130578	0.268431	0.477	0.254	1	8
Reep5	0.0134866	-0.277044	0.602	0.746	1	8
Klf6	0.014084	0.373403	0.534	0.365	1	8
Zfp36l2	0.014799	-0.290581	0.534	0.651	1	8
Ier2	0.0171455	0.320293	0.864	0.778	1	8
2010107E04Rik	0.0171474	-0.267788	0.807	0.81	1	8
Lst1	0.0187792	-0.268819	0.795	0.841	1	8
Marcksl1	0.0222269	0.427213	0.795	0.698	1	8
Atp5k	0.0240198	-0.278491	0.625	0.794	1	8
Dusp1	0.0255502	0.286357	0.943	0.937	1	8
Cox7a1	0.0278784	-0.375506	0.5	0.619	1	8
Il23a	0.0291578	0.685422	0.295	0.159	1	8
Jun	0.0296969	0.384263	0.557	0.381	1	8
Slc7a11	0.0376781	0.259573	0.693	0.54	1	8
Csf1	0.0426369	0.30712	0.477	0.349	1	8
Ndufs6	0.0454572	-0.251964	0.466	0.603	1	8
Stfa2l1	0.0466239	-0.437201	0.33	0.476	1	8
