# Supplementary material for: Insulin-Like Growth Factor 1 Attenuates the Pro-Inflammatory Phenotype of Neutrophils in Myocardial Infarction
Source: Front Immunol. 2022 Jul 15;13:908023. doi: 10.3389/fimmu.2022.908023 (PMC9334797; doi:10.3389/fimmu.2022.908023)
Supplement: Supplementary file 7 [file Table_2.xlsx]

## Sheet: Sheet1
Table S2. Full list of DEGs comparing control and IGF1 non-neutrophil myeloid cells
	p_val	avg_logFC	pct.1 Control	pct.2 IGF1	p_val_adj	Cluster
Hspa8	1.77e-28	-0.253763	1	1	2.49e-24	1
Pgam1	3.26e-19	-0.269996	0.988	0.995	4.61e-15	1
Gm26532	9.31e-16	-0.250989	0.398	0.55	1.31e-11	1
Aif1	2.47e-14	-0.25103	0.857	0.935	3.48e-10	1
C1qc	3.5e-09	-0.29501	0.584	0.698	4.95e-05	1
Nfkbia	1.38e-08	0.258895	0.924	0.911	0.000194066	1
Tnf	1.4e-07	0.264158	0.467	0.374	0.00197439	1
C1qa	5.77e-06	-0.302422	0.57	0.668	0.0814275	1
Isg15	0.000102689	-0.274473	0.541	0.59	1	1
C1qb	0.000268843	-0.269874	0.757	0.799	1	1
Cxcl2	0.00440885	0.297048	0.907	0.945	1	1
	p_val	avg_logFC	pct.1 Control	pct.2 IGF1	p_val_adj	Cluster
Hspa8	1.16e-27	-0.25308	1	1	1.63e-23	2
Hspa5	3.51e-21	-0.302578	0.982	0.99	4.96e-17	2
Bst2	9.85e-09	-0.253158	0.943	0.944	0.000139032	2
Nfkbia	0.000132445	0.274206	0.822	0.8	1	2
Ccl8	0.00134044	-0.313837	0.367	0.429	1	2
Chil3	0.00230004	0.267752	0.71	0.701	1	2
	p_val	avg_logFC	pct.1 Control	pct.2 IGF1	p_val_adj	Cluster
Hspa8	3.99e-32	-0.251196	1	1	5.63e-28	3
Pgam1	3.97e-24	-0.319968	0.983	0.992	5.6e-20	3
Manf	5.13e-19	-0.264174	0.905	0.974	7.24e-15	3
Nfkbia	2.55e-18	0.387621	0.953	0.89	3.6e-14	3
Ifi27l2a	6.69e-15	0.313702	0.935	0.901	9.44e-11	3
Gadd45b	7.01e-14	0.373282	0.628	0.482	9.9e-10	3
Phlda1	2.72e-11	0.297166	0.596	0.458	3.84e-07	3
Egr1	1.17e-10	0.351963	0.362	0.238	1.65e-06	3
Nfkbiz	7.28e-10	0.279571	0.596	0.479	1.03e-05	3
Apoe	1.82e-08	-0.278403	0.957	0.973	0.000256299	3
Socs3	4.28e-08	0.256787	0.847	0.781	0.000603535	3
Cxcl2	0.000114701	0.473712	0.859	0.919	1	3
Ifitm1	0.000236934	-0.371417	0.378	0.445	1	3
Ccl2	0.00485423	0.314601	0.941	0.984	1	3
	p_val	avg_logFC	pct.1 Control	pct.2 IGF1	p_val_adj	Cluster
Pgam1	4.36e-23	-0.271414	0.999	1	6.15e-19	4
Nfkbia	3.06e-19	0.534577	0.935	0.898	4.32e-15	4
Hspa5	1.38e-18	-0.306165	0.989	0.996	1.94e-14	4
Manf	3.46e-15	-0.287352	0.905	0.958	4.89e-11	4
Tnf	1.11e-14	0.499824	0.599	0.441	1.56e-10	4
Nfkbiz	9.06e-12	0.312394	0.672	0.559	1.28e-07	4
Gadd45b	5.42e-11	0.267597	0.762	0.669	7.65e-07	4
Cxcl2	2.96e-09	0.329374	0.924	0.927	4.18e-05	4
Il1a	8.15e-09	0.32044	0.263	0.146	0.000114963	4
Tnfsf9	1.07e-07	0.329147	0.478	0.377	0.00151428	4
Ccl7	1.52e-07	0.296481	0.941	0.949	0.00213871	4
Ptgs2	1.7e-07	0.262907	0.575	0.462	0.00240204	4
Ccrl2	2.03e-07	0.250849	0.713	0.61	0.00286769	4
Selenop	4.91e-07	-0.251098	0.78	0.836	0.00692571	4
Dusp2	2.39e-06	0.313654	0.417	0.315	0.0337011	4
Il1b	3.17e-05	0.312217	0.784	0.752	0.447086	4
Cxcl3	0.00198202	0.26349	0.525	0.454	1	4
C1qb	0.00322428	-0.321259	0.586	0.626	1	4
C1qc	0.00497754	-0.327554	0.465	0.513	1	4
C1qa	0.00763244	-0.336432	0.441	0.488	1	4
Ccl12	0.017642	0.25679	0.806	0.816	1	4
	p_val	avg_logFC	pct.1 Control	pct.2 IGF1	p_val_adj	Cluster
Hspa5	4.19e-24	-0.386112	0.992	1	5.92e-20	5
Itm2b	5.94e-23	-0.279476	1	1	8.38e-19	5
Sdf2l1	6.03e-20	-0.30947	0.852	0.934	8.51e-16	5
Selenop	1.54e-16	-0.402287	0.89	0.939	2.18e-12	5
Trem2	3.41e-12	-0.310394	0.832	0.899	4.82e-08	5
Lipa	1.01e-11	-0.291731	0.608	0.724	1.43e-07	5
Manf	2.46e-11	-0.25087	0.912	0.95	3.47e-07	5
Tubb5	1.75e-10	-0.273001	0.867	0.905	2.46e-06	5
Hexb	5.43e-10	-0.252035	0.893	0.926	7.67e-06	5
Fcrls	4.57e-08	-0.518042	0.156	0.262	0.000645252	5
Nfkbia	1.17e-07	0.35076	0.885	0.865	0.00164554	5
Apoe	1.92e-07	-0.254615	0.976	0.985	0.00270971	5
Timp2	7.11e-07	-0.331431	0.54	0.629	0.01004	5
Ckb	1.04e-06	-0.313089	0.422	0.527	0.0146501	5
C1qc	1.34e-06	-0.450255	0.66	0.744	0.0189748	5
Usp18	1.43e-06	-0.25537	0.691	0.757	0.0201311	5
Ms4a7	1.67e-06	-0.274559	0.85	0.9	0.0235898	5
C1qb	6.81e-06	-0.391045	0.758	0.813	0.0960485	5
Ifit2	7.56e-06	-0.305903	0.537	0.626	0.106745	5
Ifit3	1.36e-05	-0.310066	0.784	0.815	0.192497	5
Fabp5	2.05e-05	-0.438358	0.826	0.854	0.289734	5
Cd63	7.12e-05	-0.304709	0.576	0.651	1	5
Ifit3b	0.000163499	-0.311376	0.439	0.524	1	5
C1qa	0.000163523	-0.524313	0.623	0.676	1	5
Folr2	0.000189634	-0.275554	0.18	0.254	1	5
Ifit1	0.000403905	-0.316358	0.678	0.728	1	5
AA467197	0.00169714	0.310671	0.357	0.29	1	5
Ccl8	0.0037362	-0.396151	0.201	0.26	1	5
Ly6a	0.00387222	-0.291667	0.652	0.699	1	5
Cxcl2	0.00659746	0.358968	0.821	0.841	1	5
Rgs1	0.0102169	-0.261075	0.458	0.507	1	5
Slpi	0.0102906	0.260898	0.539	0.471	1	5
	p_val	avg_logFC	pct.1 Control	pct.2 IGF1	p_val_adj	Cluster
Hspa8	6.72e-22	-0.25057	1	1	9.48e-18	6
Spp1	1.1e-05	-0.275879	0.891	0.937	0.155864	6
Cd14	2.9e-05	-0.253669	0.739	0.801	0.409711	6
Fn1	0.000177076	-0.344562	0.584	0.654	1	6
	p_val	avg_logFC	pct.1 Control	pct.2 IGF1	p_val_adj	Cluster
Hspa8	7.86e-21	-0.302639	1	1	1.11e-16	7
Hspa5	9.09e-20	-0.40077	0.983	0.998	1.28e-15	7
Pdia6	1.4e-19	-0.340555	0.979	0.992	1.98e-15	7
Manf	2.66e-19	-0.382697	0.881	0.965	3.75e-15	7
Hsp90b1	2.48e-15	-0.283731	0.994	1	3.49e-11	7
Sdf2l1	7.22e-14	-0.332184	0.847	0.917	1.02e-09	7
Pgam1	1.82e-11	-0.299097	0.966	0.992	2.56e-07	7
Cacybp	2.38e-11	-0.258333	0.679	0.792	3.35e-07	7
Creld2	1.2e-10	-0.26246	0.418	0.604	1.69e-06	7
Spp1	1.22e-08	-0.678898	0.938	0.96	0.000172674	7
Cd14	2.34e-08	-0.271719	0.934	0.981	0.000330303	7
Bst2	4e-08	-0.308563	0.83	0.908	0.000564813	7
Ms4a7	2.09e-07	-0.367722	0.696	0.823	0.00295574	7
Ctsb	3.43e-07	-0.271392	1	1	0.00483522	7
Jun	8.78e-07	0.268136	0.926	0.89	0.0123905	7
Ccl12	8.94e-06	-0.444077	0.552	0.673	0.126202	7
C1qc	9.18e-06	-0.33402	0.722	0.85	0.129562	7
Herpud1	9.36e-06	-0.269542	0.389	0.51	0.132119	7
Cd63	9.65e-06	-0.466105	0.416	0.537	0.136202	7
C1qb	1.03e-05	-0.306544	0.822	0.894	0.145477	7
C1qa	2.56e-05	-0.339777	0.673	0.802	0.361428	7
Irf7	5.04e-05	-0.27301	0.433	0.54	0.710519	7
Fabp5	0.000170324	-0.345801	0.732	0.812	1	7
Pf4	0.000282766	-0.299222	0.735	0.81	1	7
Slc7a11	0.00183102	0.255594	0.31	0.233	1	7
Isg15	0.0018348	-0.28979	0.588	0.654	1	7
Tnf	0.0104642	0.275082	0.437	0.387	1	7
	p_val	avg_logFC	pct.1 Control	pct.2 IGF1	p_val_adj	Cluster
Hspa8	1.52e-20	-0.36708	1	1	2.14e-16	8
Pgam1	1.08e-11	-0.295291	0.944	0.99	1.53e-07	8
Arl6ip1	4.63e-10	-0.268173	0.929	0.966	6.53e-06	8
Smpdl3a	1.07e-07	-0.333896	0.697	0.838	0.00151311	8
Cd14	4.49e-07	-0.441385	0.576	0.741	0.00633923	8
Hspa5	2.12e-06	-0.269116	0.978	0.993	0.0298509	8
Dnaja1	2.99e-06	-0.257584	0.941	0.969	0.0421575	8
Fyb	5.59e-06	-0.275355	0.467	0.6	0.0788882	8
Hmgb2	6.39e-06	-0.265332	0.715	0.803	0.0901483	8
Atp2b1	1.2e-05	-0.255234	0.709	0.8	0.168696	8
Lgmn	1.24e-05	-0.261576	0.808	0.897	0.17525	8
Ctsd	2.23e-05	-0.257554	0.87	0.938	0.314757	8
Creld2	2.69e-05	-0.267353	0.498	0.614	0.379436	8
Dab2	3.55e-05	-0.2693	0.724	0.807	0.501619	8
Ctsc	3.8e-05	-0.323934	0.966	0.972	0.536319	8
Grn	4.09e-05	-0.250872	0.944	0.938	0.576741	8
Hsp90aa1	4.1e-05	-0.267888	0.892	0.931	0.578689	8
Ctsl	4.87e-05	-0.324458	0.666	0.779	0.686509	8
Ccl12	0.0004199	-0.52137	0.245	0.369	1	8
Plaur	0.000618954	-0.329032	0.393	0.514	1	8
Ms4a7	0.000746483	-0.259731	0.241	0.359	1	8
Hmox1	0.000946426	-0.561124	0.458	0.566	1	8
Ctsb	0.00110891	-0.311293	0.991	0.986	1	8
C1qb	0.00124284	-0.637927	0.455	0.562	1	8
Klf4	0.00133764	-0.265954	0.721	0.79	1	8
Irf7	0.00193347	-0.358544	0.43	0.517	1	8
C1qa	0.00233142	-0.423322	0.372	0.466	1	8
Spp1	0.00251047	-0.442404	0.808	0.876	1	8
Ccrl2	0.00416011	-0.354499	0.498	0.593	1	8
Ccl2	0.0048676	-0.34806	0.594	0.697	1	8
C1qc	0.0102649	-0.390189	0.325	0.414	1	8
Isg15	0.0111999	-0.468198	0.604	0.659	1	8
	p_val	avg_logFC	pct.1 Control	pct.2 IGF1	p_val_adj	Cluster
Hspa8	7.39e-16	-0.310441	1	1	1.04e-11	9
Hspa5	7.33e-09	-0.253038	1	0.993	0.000103476	9
Tspo	7.43e-09	-0.271763	1	1	0.000104815	9
Dnaja1	9.58e-09	-0.333944	0.892	0.948	0.00013512	9
Dnajb1	1.24e-08	-0.4856	0.392	0.59	0.000175511	9
Ctsd	1.72e-08	-0.347486	1	1	0.000242364	9
Ccl2	2.43e-08	-0.471856	0.899	0.955	0.000343229	9
Cfp	4.55e-07	-0.275103	0.924	0.983	0.00642202	9
Hmox1	5.62e-07	-0.426131	0.965	0.983	0.0079303	9
Ctsl	6.84e-07	-0.323821	1	1	0.00965149	9
Nxpe5	1.11e-06	-0.308514	0.421	0.59	0.0156276	9
Pnrc1	1.29e-06	-0.259465	0.829	0.903	0.0182428	9
Pld3	1.76e-06	-0.268921	0.566	0.701	0.024788	9
Egr1	2.5e-06	-0.320714	0.478	0.67	0.0352123	9
Ier3	4.19e-06	-0.279736	0.842	0.899	0.0590885	9
Zfp36	1.21e-05	-0.327386	0.839	0.913	0.170822	9
Hsp90aa1	1.3e-05	-0.331503	0.858	0.889	0.183685	9
Bcl2a1b	1.7e-05	-0.270984	0.639	0.76	0.239797	9
Icam1	3.95e-05	-0.333429	0.297	0.458	0.557885	9
Tuba1a	4.19e-05	-0.280874	0.509	0.649	0.591945	9
Fos	5.41e-05	-0.339797	0.902	0.931	0.76278	9
Dusp1	5.63e-05	-0.315925	0.851	0.896	0.794947	9
Phf11b	6.74e-05	-0.30115	0.472	0.597	0.951221	9
Ccl7	8.27e-05	-0.37366	0.867	0.951	1	9
Ier2	0.000103724	-0.364748	0.696	0.812	1	9
Gdf15	0.00011302	-0.51315	0.136	0.253	1	9
Rgs3	0.000124841	-0.254918	0.203	0.326	1	9
Atf3	0.000157086	-0.501941	0.611	0.677	1	9
Ccl4	0.000180491	-0.38187	0.617	0.753	1	9
Bst2	0.000183127	-0.305865	0.962	0.993	1	9
Nr4a1	0.00021159	-0.29137	0.193	0.312	1	9
Fosb	0.000212011	-0.275772	0.598	0.708	1	9
Fabp5	0.000286864	-0.828207	0.668	0.774	1	9
Ckb	0.000506106	-0.262508	0.782	0.837	1	9
Hspa1b	0.000898031	-0.707927	0.399	0.472	1	9
Jun	0.000992065	-0.304007	0.959	0.955	1	9
Lgals3	0.0010899	-0.257766	0.965	0.972	1	9
Irf7	0.00120826	-0.390921	0.348	0.444	1	9
Spp1	0.00206344	-1.19244	0.839	0.885	1	9
Klf2	0.0052227	-0.317333	0.902	0.896	1	9
Cxcl2	0.00766136	-0.333446	0.744	0.809	1	9
Rhob	0.00819684	-0.386964	0.848	0.83	1	9
Fn1	0.00875401	-0.479199	0.43	0.524	1	9
Ccl8	0.00929062	-0.543961	0.639	0.722	1	9
Lpl	0.0114135	0.305398	0.503	0.441	1	9
Cd74	0.0123679	0.383404	0.816	0.792	1	9
Hspa1a	0.0161213	-0.592542	0.611	0.639	1	9
Gadd45g	0.0297654	-0.271934	0.215	0.292	1	9
	p_val	avg_logFC	pct.1 Control	pct.2 IGF1	p_val_adj	Cluster
Hspa8	4.63e-13	-0.321548	1	1	6.53e-09	10
Dnaja1	1.56e-08	-0.28247	0.919	0.958	0.000220448	10
Nfkbia	5.99e-07	0.798532	0.838	0.831	0.00845585	10
Tnfaip3	7.24e-07	0.320566	0.511	0.316	0.0102232	10
Hspa5	1.13e-06	-0.270325	0.996	1	0.0158929	10
Manf	3.32e-06	-0.265115	0.945	0.97	0.0469032	10
Egr1	3.63e-06	0.433145	0.421	0.249	0.0512521	10
Nfkbiz	1.34e-05	0.306726	0.519	0.346	0.188573	10
Cxcl2	9.8e-05	0.676304	0.783	0.734	1	10
Tnf	0.00194448	0.459686	0.506	0.414	1	10
Ifitm3	0.00284628	-0.259245	0.966	1	1	10
Ptgs2	0.00391492	0.406316	0.396	0.3	1	10
C1qa	0.0118952	-0.250024	0.557	0.654	1	10
Hilpda	0.0126668	0.408977	0.409	0.325	1	10
Dusp2	0.0161689	0.442256	0.357	0.278	1	10
Cd83	0.0174465	0.252314	0.349	0.266	1	10
Tnfsf9	0.0197116	0.266913	0.353	0.266	1	10
Ier2	0.0199883	0.352089	0.626	0.599	1	10
Atf3	0.0243156	-0.295354	0.817	0.869	1	10
	p_val	avg_logFC	pct.1 Control	pct.2 IGF1	p_val_adj	Cluster
Hspa5	2.02e-08	-0.301718	0.985	1	0.000285549	11
Hsp90b1	2.29e-08	-0.272288	1	0.996	0.00032382	11
Pgam1	2.99e-08	-0.284365	1	1	0.000421334	11
Tecr	4.96e-07	-0.255449	0.534	0.752	0.00700602	11
H2afz	1.08e-06	-0.290835	0.98	0.996	0.0152364	11
Nfkbia	1.11e-06	0.66573	0.863	0.808	0.0156431	11
Cfp	6.94e-06	-0.286341	0.907	0.955	0.0979199	11
Npl	1.6e-05	-0.284359	0.113	0.271	0.226169	11
Prdx4	1.89e-05	-0.254577	0.451	0.617	0.26697	11
Tnf	5.8e-05	0.327837	0.51	0.346	0.818119	11
Gm26532	8.25e-05	-0.262615	0.358	0.538	1	11
Hsph1	0.000231141	-0.289553	0.24	0.402	1	11
Fam213b	0.000302021	-0.274125	0.382	0.515	1	11
Nxpe5	0.000487719	-0.253952	0.544	0.658	1	11
Hspe1	0.000779241	-0.27676	0.951	0.996	1	11
Gm42418	0.000977527	-0.369842	0.951	0.955	1	11
C1qc	0.00107876	-0.353802	0.672	0.774	1	11
C1qa	0.00121359	-0.393635	0.637	0.726	1	11
Selenop	0.00141514	-0.351711	0.819	0.895	1	11
C1qb	0.00144066	-0.346293	0.765	0.831	1	11
Hist1h2bc	0.00183227	-0.333155	0.353	0.492	1	11
Fabp5	0.004875	-0.308637	0.907	0.929	1	11
Gadd45b	0.00595499	0.254291	0.623	0.53	1	11
Ifi27l2a	0.00754051	0.290436	0.725	0.632	1	11
Stmn1	0.00809211	-0.309165	0.216	0.316	1	11
Ccl8	0.00974672	-0.467473	0.225	0.335	1	11
Cxcl3	0.0125839	0.365598	0.48	0.368	1	11
Gas6	0.0195606	-0.405252	0.377	0.455	1	11
Tnfsf9	0.0201112	0.329915	0.358	0.274	1	11
Dusp2	0.021598	0.398565	0.294	0.222	1	11
Hsp90aa1	0.0267994	-0.279657	0.897	0.932	1	11
Egr1	0.0292502	0.326001	0.397	0.323	1	11
Ccl9	0.0321007	0.304262	0.882	0.872	1	11
	p_val	avg_logFC	pct.1 Control	pct.2 IGF1	p_val_adj	Cluster
Hspa8	2.97e-15	-0.353352	1	1	4.2e-11	12
Dnaja1	1.08e-14	-0.527198	0.965	0.983	1.52e-10	12
Zfp36	4.44e-14	-0.5199	0.973	0.994	6.27e-10	12
Jun	3.64e-13	-0.661079	0.984	0.994	5.14e-09	12
Fos	7.85e-13	-0.623587	0.984	1	1.11e-08	12
Junb	2.16e-12	-0.585797	0.969	0.994	3.04e-08	12
Hspa5	7.41e-12	-0.448061	0.984	1	1.05e-07	12
Dusp1	6.34e-11	-0.507966	0.953	0.994	8.95e-07	12
Hsp90ab1	1.21e-10	-0.303099	1	1	1.71e-06	12
Klf2	1.26e-10	-0.655936	0.907	0.961	1.77e-06	12
Hsp90aa1	2.29e-10	-0.489846	0.903	0.994	3.23e-06	12
Ppp1r15a	3.68e-10	-0.503246	0.678	0.854	5.19e-06	12
Atf3	4.67e-10	-0.740494	0.88	0.91	6.59e-06	12
Klf4	6.04e-10	-0.479601	0.671	0.904	8.53e-06	12
Ier2	8.03e-10	-0.683614	0.802	0.938	1.13e-05	12
Calm1	8.13e-10	-0.283178	1	1	1.15e-05	12
Ubc	9.9e-10	-0.343585	1	1	1.4e-05	12
Tagln2	2.64e-09	-0.300328	1	0.994	3.73e-05	12
Nr4a1	5.36e-09	-0.386118	0.364	0.646	7.56e-05	12
Fosb	5.37e-09	-0.452337	0.709	0.927	7.57e-05	12
Ubb	5.58e-09	-0.302525	1	1	7.87e-05	12
Egr1	9.42e-09	-0.465912	0.62	0.854	0.000132977	12
Dynll1	1.27e-08	-0.257542	0.988	1	0.00017901	12
Ier5	2.18e-08	-0.470954	0.942	0.972	0.000307322	12
Nfkbiz	2.25e-08	-0.403568	0.624	0.843	0.000318014	12
Mcl1	2.36e-08	-0.298534	0.992	1	0.000333153	12
Klf6	3.31e-08	-0.400338	0.977	0.989	0.000466919	12
Gadd45b	6.49e-08	-0.452285	0.612	0.837	0.000915247	12
Jund	7.62e-08	-0.406314	0.992	1	0.00107504	12
Btg2	1.53e-07	-0.331595	0.969	0.989	0.0021535	12
Irf7	4.99e-07	-0.38098	0.267	0.506	0.00704301	12
Nfkbia	7.99e-07	-0.391009	0.969	0.983	0.0112762	12
Gm26532	8.92e-07	-0.470383	0.322	0.522	0.0125888	12
Prpf38b	1.25e-06	-0.265605	0.473	0.742	0.0176972	12
Neat1	1.4e-06	-0.361654	0.95	1	0.0196983	12
Sfpq	1.47e-06	-0.253393	0.756	0.893	0.0206917	12
Emc6	2.21e-06	-0.253682	0.415	0.64	0.0312394	12
Cd83	2.32e-06	-0.561984	0.624	0.719	0.0327861	12
Anxa3	3.37e-06	-0.254642	0.74	0.91	0.0475696	12
Pnrc1	4.21e-06	-0.287121	0.899	0.983	0.059438	12
Kras	4.98e-06	-0.251963	0.562	0.764	0.0702971	12
Rhob	5.31e-06	-0.492929	0.833	0.893	0.0749966	12
Ccnl1	5.65e-06	-0.30544	0.597	0.764	0.0797662	12
Cxcl2	6e-06	-0.451684	0.868	0.927	0.084735	12
Tubb5	7.8e-06	-0.259071	0.988	0.989	0.110072	12
Hspd1	7.86e-06	-0.298693	0.694	0.86	0.110886	12
Ccl2	9.77e-06	-0.271718	0.934	0.966	0.137796	12
Icam1	1.06e-05	-0.464347	0.372	0.551	0.14969	12
Cdkn1a	1.84e-05	-0.266012	0.694	0.865	0.259662	12
Sbno2	1.93e-05	-0.42226	0.376	0.551	0.271793	12
Hspa1a	3.13e-05	-0.683384	0.791	0.815	0.440977	12
Socs3	3.51e-05	-0.476537	0.81	0.893	0.495095	12
Dnajb1	4.34e-05	-0.652998	0.453	0.59	0.612829	12
Hmox1	4.38e-05	-0.446786	0.95	0.955	0.617986	12
Ccnd2	4.64e-05	-0.306188	0.298	0.489	0.655048	12
Marcksl1	7.28e-05	-0.271921	0.826	0.961	1	12
Ccl4	0.000199817	-0.575041	0.802	0.893	1	12
Spp1	0.000233132	-0.347809	0.926	0.966	1	12
Irf1	0.000265814	-0.261085	0.411	0.59	1	12
Mafb	0.00028244	-0.33228	0.977	0.994	1	12
Vim	0.00030515	-0.272567	1	1	1	12
Isg15	0.000347928	-0.353761	0.57	0.747	1	12
Cd14	0.000605945	-0.251807	0.996	0.994	1	12
Cxcl10	0.000761361	-0.544448	0.14	0.264	1	12
Phlda1	0.000766634	-0.339548	0.516	0.64	1	12
Il1b	0.00106595	-0.379172	0.926	0.938	1	12
Ccnd1	0.00109688	-0.302916	0.5	0.618	1	12
Kdm6b	0.00143507	-0.25367	0.337	0.478	1	12
Ccrl2	0.00209543	-0.362057	0.597	0.708	1	12
Ddit3	0.00216842	-0.254452	0.233	0.348	1	12
Phf11b	0.00305534	-0.260313	0.585	0.68	1	12
Fxyd2	0.00550741	0.287802	0.504	0.404	1	12
Hspe1	0.00654776	-0.259629	0.969	0.978	1	12
AC160336.1	0.0103597	-0.293655	0.26	0.371	1	12
Stmn1	0.0103666	-0.347756	0.267	0.371	1	12
Slc38a2	0.0143314	-0.27765	0.589	0.674	1	12
Rgs1	0.0152728	-0.3406	0.403	0.522	1	12
Gm42418	0.0175068	-0.696359	0.984	1	1	12
Hspa1b	0.0211525	-0.525327	0.659	0.663	1	12
Tnfsf9	0.0444259	-0.288484	0.287	0.376	1	12
	p_val	avg_logFC	pct.1 Control	pct.2 IGF1	p_val_adj	Cluster
Hspa8	4.19e-07	-0.261283	1	1	0.00591001	13
Lyz2	1.55e-06	-0.2531	1	1	0.02181	13
Nfkbia	5.56e-06	0.530102	0.965	0.955	0.0785244	13
Tnf	1.25e-05	0.570671	0.734	0.53	0.176871	13
Cacybp	3.82e-05	-0.270527	0.694	0.813	0.539302	13
Dusp2	4.61e-05	0.477605	0.584	0.358	0.650581	13
Apoe	0.0001753	-0.400035	0.96	0.97	1	13
Dpysl2	0.000244016	-0.264812	0.491	0.657	1	13
Adgre1	0.000293495	-0.258592	0.838	0.91	1	13
Tubb5	0.000315906	-0.263521	0.85	0.94	1	13
Igfbp4	0.000337847	-0.258683	0.249	0.448	1	13
Clec12a	0.00037138	-0.305672	0.647	0.784	1	13
Prcp	0.000465085	-0.258736	0.526	0.649	1	13
Cxcl2	0.000544648	0.407979	0.983	0.948	1	13
Gm12840	0.000785756	0.277556	0.439	0.239	1	13
Rps29	0.000818474	-0.261788	1	1	1	13
Tnfaip3	0.000871839	0.263156	0.607	0.485	1	13
F13a1	0.00123223	-0.39326	0.85	0.873	1	13
Pmp22	0.00208033	-0.302244	0.277	0.448	1	13
Ddt	0.00231358	-0.258954	0.439	0.567	1	13
C1qb	0.00262504	-0.331612	0.746	0.843	1	13
Il1a	0.00310424	0.288974	0.272	0.134	1	13
C1qa	0.00410447	-0.334524	0.595	0.746	1	13
Ccrl2	0.00453935	0.289461	0.879	0.799	1	13
C1qc	0.00566733	-0.334782	0.653	0.769	1	13
Fcrls	0.00594654	-0.309276	0.41	0.56	1	13
Dcxr	0.00720855	-0.251628	0.364	0.507	1	13
Cd69	0.00933011	0.317067	0.312	0.194	1	13
Selenop	0.0102495	-0.284127	0.896	0.896	1	13
Serinc3	0.0144417	-0.30018	0.803	0.881	1	13
Cxcl3	0.0149944	1.20711	0.387	0.291	1	13
Il1b	0.0150885	0.263483	1	1	1	13
Mrc1	0.015298	-0.25869	0.63	0.746	1	13
Timp2	0.0286444	-0.265293	0.688	0.776	1	13
Hilpda	0.0351503	0.287273	0.491	0.373	1	13
Retnlg	0.0352848	-0.445662	0.22	0.306	1	13
Hspa1b	0.0380647	-0.466202	0.243	0.343	1	13
Tnfsf9	0.0380834	0.293656	0.312	0.216	1	13
Tgm2	0.0492352	0.261931	0.671	0.604	1	13
	p_val	avg_logFC	pct.1 Control	pct.2 IGF1	p_val_adj	Cluster
Tuba1a	3.73e-07	-0.322496	0.173	0.608	0.00525721	14
Pfdn1	1.17e-06	-0.312108	0.494	0.878	0.0165577	14
Glrx5	1.93e-06	-0.386434	0.296	0.716	0.027284	14
Dnaja1	3.44e-06	-0.381905	0.988	1	0.0485608	14
Oxct1	9.19e-06	-0.299842	0.16	0.527	0.129646	14
Bin1	1.75e-05	-0.33206	0.494	0.838	0.246606	14
Atxn7l3b	2.98e-05	-0.4166	0.346	0.703	0.42017	14
Hsp90ab1	4.87e-05	-0.30462	1	1	0.686982	14
Mif	5e-05	-0.33129	0.963	1	0.705554	14
Papola	5.35e-05	-0.334483	0.593	0.905	0.754958	14
Cdv3	5.93e-05	-0.303477	0.593	0.919	0.837336	14
Rtn3	6.81e-05	-0.276714	0.593	0.905	0.961287	14
Tmem219	8.72e-05	-0.346736	0.543	0.865	1	14
Dok2	9.29e-05	-0.334983	0.642	0.919	1	14
Fuca2	9.5e-05	-0.354771	0.42	0.784	1	14
Ufsp2	9.78e-05	-0.291055	0.333	0.689	1	14
Fam96b	0.000101943	-0.301693	0.568	0.905	1	14
Malat1	0.000102266	-0.31511	1	1	1	14
Hadha	0.000106923	-0.339845	0.247	0.595	1	14
Spp1	0.000108367	-0.351059	1	1	1	14
Dpysl2	0.000121021	-0.350137	0.284	0.595	1	14
Stt3a	0.000121277	-0.313528	0.383	0.73	1	14
Sirt2	0.00013208	-0.255634	0.333	0.716	1	14
Nucb1	0.000132442	-0.371635	0.247	0.568	1	14
Derl2	0.000139242	-0.339397	0.469	0.824	1	14
Tmem37	0.000145468	-0.250349	0.136	0.432	1	14
Tmem50a	0.000154789	-0.304944	0.975	1	1	14
Fam162a	0.000170598	-0.27697	0.259	0.595	1	14
Tmbim6	0.000201976	-0.286412	1	1	1	14
Slc35b1	0.00025193	-0.289513	0.247	0.554	1	14
Emd	0.000255167	-0.253155	0.593	0.919	1	14
Mvp	0.000262627	-0.2779	0.543	0.905	1	14
Fkbp8	0.000275981	-0.269725	0.617	0.919	1	14
Ssbp1	0.000294431	-0.293983	0.346	0.662	1	14
Slc25a39	0.000303396	-0.305495	0.284	0.595	1	14
Elavl1	0.000346283	-0.328416	0.58	0.865	1	14
Ctsl	0.000365568	-0.311743	1	1	1	14
Plp2	0.000456578	-0.337244	0.136	0.392	1	14
Tmem165	0.000459337	-0.28866	0.272	0.568	1	14
Ogt	0.000491971	-0.389116	0.259	0.527	1	14
Hsp90aa1	0.00049305	-0.448095	0.975	1	1	14
Naxe	0.000537171	-0.284037	0.222	0.514	1	14
Phf5a	0.000557364	-0.25946	0.543	0.878	1	14
Mrps21	0.000576466	-0.260283	0.963	0.986	1	14
Cd37	0.000612854	-0.269725	0.519	0.838	1	14
Glrx2	0.00062876	-0.257999	0.37	0.689	1	14
Txndc9	0.000632304	-0.254856	0.728	0.932	1	14
Trim30a	0.000636394	-0.334362	0.506	0.77	1	14
Polr2j	0.000637322	-0.300266	0.58	0.851	1	14
Slc48a1	0.000689345	-0.338019	0.346	0.595	1	14
Uqcrc2	0.000738272	-0.280428	0.691	0.919	1	14
Lamtor3	0.000740745	-0.270708	0.679	0.905	1	14
Ube2r2	0.000748788	-0.254129	0.543	0.851	1	14
Hdlbp	0.000768428	-0.289119	0.481	0.77	1	14
Cggbp1	0.000866653	-0.252619	0.556	0.905	1	14
Zc3h15	0.000868288	-0.339503	0.506	0.757	1	14
Clec5a	0.000878502	-0.292908	0.123	0.365	1	14
Dnajb11	0.000976975	-0.317294	0.877	0.973	1	14
Sertad1	0.000996145	-0.272706	0.407	0.703	1	14
Scamp3	0.0010257	-0.299023	0.284	0.581	1	14
Ypel3	0.00112993	-0.354019	0.704	0.865	1	14
Hspa8	0.00114714	-0.266675	1	1	1	14
Lsm2	0.00115885	-0.254452	0.296	0.595	1	14
Bccip	0.00115914	-0.260283	0.37	0.689	1	14
Jtb	0.00116865	-0.256922	0.42	0.73	1	14
Rbbp4	0.0012197	-0.273663	0.617	0.919	1	14
Pole4	0.00127306	-0.308251	0.457	0.716	1	14
Kpnb1	0.00134148	0.272022	0.309	0.095	1	14
Bub3	0.00137175	-0.250505	0.543	0.811	1	14
Nono	0.00142202	-0.288397	0.37	0.662	1	14
Lpcat2	0.00150357	-0.329614	0.519	0.757	1	14
Sdf2l1	0.00153705	-0.266913	0.84	0.959	1	14
Idh2	0.00158283	-0.261806	0.296	0.581	1	14
Taok3	0.0015963	-0.303689	0.42	0.676	1	14
Ugp2	0.00166757	-0.282756	0.506	0.838	1	14
Cdk9	0.00170118	-0.295434	0.407	0.676	1	14
Ddrgk1	0.00176592	-0.263227	0.444	0.811	1	14
Nampt	0.00204673	-0.274234	0.185	0.432	1	14
Tmx3	0.00216032	0.289671	0.333	0.122	1	14
Smc3	0.00224091	-0.346926	0.16	0.365	1	14
Zfand6	0.00225404	-0.257958	0.37	0.676	1	14
Tecr	0.00254035	-0.261926	0.593	0.865	1	14
Cxcl16	0.00263855	-0.254272	0.691	0.865	1	14
Cers2	0.00265907	-0.2628	0.765	0.973	1	14
Skp1a	0.0028005	-0.30598	0.383	0.608	1	14
Sorl1	0.00283804	0.306782	0.481	0.257	1	14
Syngr2	0.00287597	-0.261579	0.889	0.946	1	14
Cd48	0.00290524	-0.2554	0.975	1	1	14
Hfe	0.00307114	-0.357646	0.556	0.689	1	14
Ahsa1	0.00312318	-0.304254	0.321	0.595	1	14
U2surp	0.00326434	-0.283288	0.444	0.676	1	14
Tmem160	0.00376481	-0.25908	0.864	0.946	1	14
Apobec3	0.00378243	-0.304311	0.173	0.378	1	14
Xiap	0.00387344	-0.383371	0.333	0.541	1	14
Aip	0.00400801	-0.299343	0.37	0.568	1	14
Nfil3	0.00428914	-0.306912	0.432	0.689	1	14
Gm42418	0.00445702	-0.373791	1	1	1	14
Mob4	0.00456504	-0.273904	0.383	0.595	1	14
Cdkn1b	0.00503291	-0.37351	0.395	0.581	1	14
Gm36161	0.00506954	0.348233	0.296	0.122	1	14
St3gal5	0.00514715	0.355903	0.346	0.162	1	14
Tor1aip1	0.00533041	-0.269511	0.815	0.932	1	14
Hspe1	0.00567339	-0.273228	1	0.986	1	14
Dock5	0.00638418	-0.323999	0.111	0.27	1	14
Dhx9	0.0065001	0.266291	0.284	0.108	1	14
Rab8a	0.00666517	-0.277596	0.654	0.851	1	14
Thbs1	0.00702362	-0.433329	0.877	0.973	1	14
Lpl	0.0070709	-0.278975	0.111	0.297	1	14
Serinc3	0.0072155	-0.292183	0.926	1	1	14
Cct3	0.00752165	-0.266447	0.753	0.932	1	14
Treml4	0.00756333	-0.32629	0.556	0.703	1	14
Mier1	0.00815864	-0.434713	0.432	0.568	1	14
Usp7	0.00838684	0.265249	0.321	0.135	1	14
Sf3b3	0.00923425	-0.315546	0.111	0.27	1	14
Grk2	0.00933282	-0.287382	0.741	0.946	1	14
Map2k1	0.00981138	-0.262234	0.346	0.527	1	14
Mef2c	0.0102009	-0.266275	0.543	0.743	1	14
Bcl7b	0.010297	0.27572	0.333	0.162	1	14
Slc12a2	0.0106893	-0.311976	0.148	0.324	1	14
Scarb2	0.0111879	-0.265588	0.593	0.838	1	14
Samsn1	0.0126742	-0.292325	0.654	0.811	1	14
Lrrc8d	0.0127115	-0.311621	0.173	0.324	1	14
Zfp36	0.0130781	0.323853	1	1	1	14
Fkbp4	0.0136378	-0.335507	0.185	0.338	1	14
Ppdpf	0.0142427	-0.251652	0.568	0.757	1	14
Ccrl2	0.0147586	0.425325	0.84	0.689	1	14
Hsd17b11	0.0149957	-0.308473	0.222	0.392	1	14
Sqor	0.015533	-0.291754	0.284	0.446	1	14
Nfs1	0.0156028	-0.264337	0.136	0.284	1	14
Vrk3	0.0159005	-0.283969	0.148	0.297	1	14
C1qa	0.0175926	-0.304863	0.938	0.959	1	14
Spcs3	0.0179038	-0.250727	0.173	0.351	1	14
Dpp8	0.0180427	-0.257438	0.123	0.27	1	14
Tm2d1	0.0182287	-0.255898	0.407	0.581	1	14
Fcgr4	0.0182568	-0.264737	0.654	0.838	1	14
Clk1	0.0204163	-0.260145	0.679	0.797	1	14
Max	0.0208907	-0.270177	0.333	0.514	1	14
Fam107b	0.02177	-0.323999	0.395	0.527	1	14
Esf1	0.0224972	0.289671	0.284	0.135	1	14
Klhl24	0.0231376	-0.288835	0.259	0.405	1	14
Zc3h12a	0.0248114	0.283665	0.296	0.149	1	14
Fcho2	0.0253634	-0.275306	0.284	0.432	1	14
Pfdn6	0.0264622	-0.265833	0.457	0.608	1	14
Eef1akmt1	0.0297414	-0.253837	0.185	0.324	1	14
Prr13	0.0298174	-0.273799	0.963	0.973	1	14
Exosc5	0.0344312	-0.276635	0.272	0.405	1	14
Socs3	0.035766	0.262858	0.926	0.946	1	14
B230219D22Rik	0.0367013	-0.259283	0.247	0.392	1	14
Map1lc3a	0.0382125	0.253993	0.272	0.149	1	14
Cytip	0.0423554	-0.252474	0.914	0.946	1	14
Wipf1	0.0425843	0.267168	0.407	0.27	1	14
Oasl2	0.0446043	-0.305495	0.148	0.27	1	14
Egr1	0.0453116	0.359753	0.593	0.392	1	14
Lilr4b	0.0453512	0.252068	0.963	0.946	1	14
Rap2a	0.0462522	0.307861	0.432	0.297	1	14
Dusp5	0.0462545	-0.269172	0.494	0.595	1	14
Slc7a11	0.0463394	0.378451	0.284	0.149	1	14
Tnfrsf13b	0.0464161	-0.273997	0.247	0.392	1	14
Mia3	0.0495909	-0.271268	0.247	0.365	1	14
	p_val	avg_logFC	pct.1 Control	pct.2 IGF1	p_val_adj	Cluster
Isg15	4.65e-06	-1.0857	0.629	0.849	0.0656304	15
Arf5	9.44e-05	-0.376436	0.984	1	1	15
Hpf1	9.84e-05	-0.282962	0.339	0.685	1	15
Ahsa1	0.000114803	-0.32397	0.258	0.616	1	15
Pura	0.000138039	0.429028	0.468	0.178	1	15
Arl6ip1	0.000152987	-0.34811	0.935	0.986	1	15
Dnaja1	0.000160267	-0.378422	0.935	0.986	1	15
Mndal	0.00018245	-0.534087	0.597	0.767	1	15
Stmn1	0.000204289	-0.450834	0.161	0.479	1	15
Zbtb7b	0.000302979	0.267465	0.355	0.096	1	15
Junb	0.000350661	-0.447492	1	1	1	15
Hspa8	0.000405668	-0.362057	1	1	1	15
Tmem14c	0.000434445	-0.288329	0.968	1	1	15
Irf7	0.000439691	-0.469479	0.452	0.753	1	15
Lpcat2	0.000508359	-0.374068	0.419	0.699	1	15
Nr4a1	0.000512961	-0.286413	0.581	0.849	1	15
Zbp1	0.000529637	-0.324559	0.339	0.63	1	15
M6pr	0.000569224	-0.289185	0.79	0.932	1	15
Dcaf12	0.00058205	0.295385	0.371	0.123	1	15
Stap1	0.000591774	-0.420123	0.097	0.356	1	15
Hspa5	0.000634397	-0.334513	0.984	1	1	15
Neat1	0.000650885	-0.385722	0.919	1	1	15
Hmgn1	0.000664379	-0.352682	0.194	0.466	1	15
Nucks1	0.000795335	-0.417234	0.532	0.781	1	15
Mob4	0.000852617	-0.296207	0.484	0.699	1	15
Kdelr2	0.00100447	-0.30551	0.548	0.74	1	15
Rgs2	0.00101316	-0.398144	0.613	0.877	1	15
Ndufb8	0.00106583	-0.260973	0.952	1	1	15
Psme1	0.0011447	-0.301121	0.919	0.986	1	15
H2-DMb1	0.00119222	-0.371919	0.306	0.575	1	15
Ifi204	0.0012671	-0.427013	0.758	0.904	1	15
H2-DMa	0.00129116	-0.349499	0.371	0.644	1	15
Ifi207	0.00129319	-0.327881	0.758	0.918	1	15
Rbm39	0.00132844	-0.293546	0.968	1	1	15
Pfdn6	0.00146393	-0.263193	0.371	0.616	1	15
Yeats4	0.00160466	-0.376618	0.258	0.507	1	15
Raph1	0.0016053	0.290325	0.435	0.178	1	15
Fos	0.00167447	-0.431382	0.968	0.986	1	15
Sat1	0.0017293	-0.349216	1	0.973	1	15
Cd74	0.00175166	-0.565279	0.726	0.918	1	15
Evi2a	0.00176084	-0.253975	0.806	0.918	1	15
Trafd1	0.00197295	-0.329151	0.177	0.411	1	15
Daxx	0.00222187	-0.310459	0.065	0.26	1	15
Prpf38b	0.00231093	-0.299298	0.516	0.808	1	15
Pcnp	0.00250962	-0.334513	0.387	0.603	1	15
Mrpl52	0.00252611	-0.255043	0.952	1	1	15
Oasl2	0.00255893	-0.39006	0.258	0.507	1	15
Rnaset2a	0.00259187	-0.376488	0.403	0.616	1	15
Nmi	0.00261252	-0.254116	0.258	0.507	1	15
Pdia3	0.00267608	-0.308498	0.984	1	1	15
Fam43a	0.00269032	0.258635	0.435	0.205	1	15
Itsn1	0.0027249	0.309571	0.613	0.342	1	15
Erp29	0.0027983	-0.250508	1	1	1	15
Lpl	0.00289611	-0.596762	0.258	0.521	1	15
Rnf14	0.00292188	0.257512	0.306	0.11	1	15
Xaf1	0.00309391	-0.290592	0.306	0.575	1	15
Cytip	0.00323762	-0.38373	0.371	0.603	1	15
H3f3b	0.00328601	-0.343485	1	1	1	15
Ptgs2	0.00354598	-0.692161	0.403	0.616	1	15
Eif2s3y	0.00359356	0.273991	0.419	0.192	1	15
Smagp	0.00363111	0.296856	0.371	0.151	1	15
Crlf2	0.00374838	-0.253569	0.71	0.945	1	15
Sfxn3	0.00384967	0.268686	0.484	0.26	1	15
Ifi203	0.0038786	-0.327907	0.565	0.781	1	15
Ifngr2	0.00391161	-0.283258	0.726	0.836	1	15
Tmem176b	0.00407487	-0.34372	0.29	0.562	1	15
Cyp20a1	0.00408653	0.325294	0.387	0.178	1	15
Trib1	0.00415946	-0.282346	0.565	0.753	1	15
Fcgr1	0.00439815	-0.340659	0.887	0.945	1	15
Ifnar1	0.00482345	-0.376488	0.403	0.644	1	15
Tgfbi	0.00483918	-0.29749	0.984	0.986	1	15
Phf11b	0.00494639	-0.336631	0.484	0.74	1	15
Neurl3	0.00557924	-0.38029	0.387	0.603	1	15
Sema4d	0.00602933	-0.259532	0.113	0.315	1	15
Reep5	0.00626846	-0.259437	0.984	1	1	15
Sem1	0.0063234	-0.293254	1	1	1	15
Cd47	0.00634733	-0.299806	0.952	0.973	1	15
Cxcr4	0.00637758	-0.28795	0.468	0.699	1	15
Got1	0.00637885	-0.325839	0.21	0.425	1	15
Otulin	0.0064407	-0.295629	0.339	0.548	1	15
Tnfaip8	0.00666442	-0.269096	0.935	0.959	1	15
Gtf3c6	0.00685231	-0.26498	0.484	0.644	1	15
Ogfr	0.00690271	-0.293812	0.274	0.493	1	15
Nfic	0.0069434	-0.294196	0.548	0.74	1	15
Acadm	0.00697824	-0.283987	0.21	0.411	1	15
Snx2	0.00705805	-0.258669	0.806	0.973	1	15
Tctex1d2	0.00706213	-0.278508	0.161	0.356	1	15
H2-T22	0.00719124	-0.274143	0.226	0.438	1	15
Slfn5	0.00786145	-0.449242	0.581	0.753	1	15
Ckap4	0.00822286	-0.39056	0.339	0.562	1	15
Tex264	0.00825211	-0.302309	0.258	0.479	1	15
Isyna1	0.00895982	-0.271248	0.145	0.342	1	15
Malat1	0.00985593	-0.26065	1	1	1	15
Selenot	0.0105348	-0.302605	0.548	0.74	1	15
Samhd1	0.0106393	-0.260289	0.935	0.986	1	15
Ppig	0.011493	-0.255563	0.758	0.877	1	15
Sumo1	0.0123627	-0.253891	0.806	0.877	1	15
Tnks2	0.0127362	-0.257178	0.226	0.438	1	15
Klra2	0.013005	0.270745	0.371	0.178	1	15
Ier5	0.0130553	-0.259352	0.79	0.89	1	15
Plbd1	0.0140812	-0.320999	0.532	0.753	1	15
Isy1	0.0142125	-0.285065	0.129	0.301	1	15
Ctsc	0.014897	-0.253521	1	0.986	1	15
Kdm1a	0.0156115	-0.331371	0.161	0.329	1	15
Gm34084	0.0158631	-0.307835	0.419	0.644	1	15
Sla	0.0161544	0.281108	0.387	0.205	1	15
Glrx2	0.0163094	-0.280926	0.565	0.781	1	15
Epb41l2	0.0166258	-0.266986	0.419	0.603	1	15
Klf4	0.0173362	-0.388282	0.806	0.904	1	15
G3bp2	0.0184817	-0.251357	0.677	0.863	1	15
Apoe	0.0201973	0.290072	1	1	1	15
Ms4a6b	0.0202489	-0.475755	0.694	0.795	1	15
Nceh1	0.0203496	-0.294983	0.597	0.753	1	15
Zc3hav1	0.0209098	-0.259532	0.403	0.562	1	15
Sdf2l1	0.0209534	-0.265293	0.774	0.932	1	15
Ifnar2	0.0215305	-0.250761	0.774	0.904	1	15
Pla2g7	0.0218832	-0.279598	0.806	0.918	1	15
Taf6l	0.0224971	-0.263802	0.726	0.918	1	15
H2-Aa	0.022968	-0.317648	0.371	0.589	1	15
Secisbp2l	0.0253762	0.26574	0.468	0.288	1	15
Dnajc3	0.0260662	-0.262974	0.839	0.945	1	15
Ets2	0.0272753	-0.257178	0.516	0.658	1	15
Pgam1	0.0296345	-0.277774	1	1	1	15
Ctsh	0.0297787	-0.301056	1	1	1	15
Fcrls	0.0311139	-0.541473	0.29	0.534	1	15
Pld4	0.0319859	-0.364468	0.758	0.822	1	15
Gm26917	0.0345974	-0.429108	0.694	0.767	1	15
Il1b	0.0346528	-0.70331	0.855	0.877	1	15
Vps4b	0.0355	-0.295629	0.339	0.479	1	15
Ogfrl1	0.0359846	-0.264119	0.323	0.479	1	15
Fosb	0.0363957	-0.259138	0.79	0.808	1	15
Ifi211	0.0377239	-0.309034	0.452	0.603	1	15
Cyp4f18	0.0386499	-0.318999	0.484	0.671	1	15
Esyt1	0.0434336	-0.260489	0.403	0.562	1	15
Jun	0.0443972	-0.305241	0.935	0.973	1	15
Tra2a	0.0462223	-0.280855	0.71	0.836	1	15
Mplkip	0.0474851	-0.25441	0.21	0.342	1	15
